# Supplementary material for: Chemometric Tools to Point Out Benchmarks and Chromophores in Pigments through Spectroscopic Data Analyses
Source: Molecules. 2021 Dec 28;27(1):163. doi: 10.3390/molecules27010163 (PMC8746391; doi:10.3390/molecules27010163)
Supplement: Supplementary file 1 [file molecules-27-00163-s001.zip]

Archive with 1 entries (1 files):
- molecules-1473770-supplementary.pdf
